# Supplementary material for: Chinese Yam Polysaccharide Alleviates DSS-Induced Ulcerative Colitis After Antibiotic Pretreatment
Source: Foods. 2026 May 8;15(10):1633. doi: 10.3390/foods15101633 (PMC13205214; doi:10.3390/foods15101633)
Supplement: Supplementary file 1 [file foods-15-01633-s001.zip]

Archive with 1 entries (1 files):
- foods-4266748-supplementary.pdf
